# Supplementary material for: Polymer Networks for Enrichment of Calcium Ions
Source: Polymers (Basel). 2021 Oct 12;13(20):3506. doi: 10.3390/polym13203506 (PMC8538138; doi:10.3390/polym13203506)
Supplement: Supplementary file 1 [file polymers-13-03506-s001.zip]

Archive with 1 entries (1 files):
- polymers-1390774-SI.pdf
